# Supplementary material for: Host Factors Potentially Contributing to Increased Susceptibility in Certain Layer Chicken Lines
Source: Curr Issues Mol Biol. 2026 Mar 29;48(4):359. doi: 10.3390/cimb48040359 (PMC13115193; doi:10.3390/cimb48040359)
Supplement: Supplementary file 1 [file cimb-48-00359-s001.zip › Supplementary Material Table S1.xlsx]

## Sheet: Table2
Supplementary Material Table S1. miRNA differential expression profile during AIV infection in different birds.
Groups	Breeds		States	miRNAs	Organs	Virus subtypes	References
1	Leghorn SPF chickens	layers vs non-infected control	up-regulated	gga-miR-7b, gga-miR-429-3p, gga-miR-146b-5p, gga-miR-1329-5p, gga-miR-144-5p, gga-miR-451, gga-miR-204, gga-miR-144-3p, and gga-miR-223	spleen, thymus and bursa of Fabricius	H5N1 HPAIV	[44]
			down-regulated	gga-miR-2954	spleen, thymus and bursa of Fabricius
	Anas platyrhynchos	ducks vs non-infected control	up-regulated	/	spleen and bursa of Fabricius
			down-regulated	apla-miR-499-5p and apla-miR-29a-3p
2	Ri chickens	Susceptible (Mx/G; BF2/B13) vs non-infected control	up-regulated	gga-miR-214	exosome	H5N1 HPAIV	[45]
			down-regulated	gga-let-7b
		Resistant (Mx/A; BF2/B21) vs non-infected control	up-regulated	gga-miR-222a, gga-miR-30c-1-3p, gga-miR-126-5p, gga-miR-24-3p, gga-miR-101-3p, gga-miR-142-5p, gga-miR-2954, gga-miR-214, and gga-let-7g-5p
			down-regulated	gga-let-7b
		Resistant (Mx/A; BF2/B21) vs Susceptible (Mx/G; BF2/B13)	up-regulated in Resistant but down-regulated in Susceptible	gga-miR-214 and gga-let-7b
3	Leghorn SPF chickens	layers vs non-infected control	up-regulated	gga-miR-34b and gga-miR-34c	trachea	H5N3 LPAIV	[42]
			down-regulated	gga-miR-181a-1 and gga-miR181b-1	lung and trachea
			up-regulated	gga-miR-16-1, gga-miR-15a, gga-miR-16-2, gga-miR-15b, gga-let-7f, gga-let-7a-1, gga-let-7j, gga-let-7k, gga-miR-23b, gga-miR-27b, and gga-miR-2	lung
	/	broilers vs layers	up-regulated in broilers but down-regulated in layers	gga-miR-106, gga-miR-142-3p, gga-miR-142-5p, gga-miR-144, gga-miR-146a, gga-miR-15a, gga-miR-16-1, gga-miR-1729, gga-miR-19b, gga-miR-193a, gga-miR-20a, gga-miR-20b, gga-miR-223, gga-miR-29a, and gga-miR-451	lung		[43]
			down-regulated in broilers but up-regulated in layers	gga-miR-206
			consistent up-regulated directions	gga-miR-1599 and gga-miR-1416
Notes 1. The expression of miRNAs in different breeds of birds infected with HPAIV and LPAIV differs. 2. Layers are sensitive to H5N1 HPAIV, while ducks are not. 3. After layers and broilers are infected with H5N3 LPAIV, the miRNAs up-regulated in broilers but down-regulated in layers are gga-miR-106, gga-miR-142-3p, gga-miR-142-5p, gga-miR-144, gga-miR-146a, gga-miR-15a, gga-miR-16-1, gga-miR-17…
